# Supplementary material for: Synthesis and Evaluation of Antimicrobial Activity of the Rearranged Abietane Prattinin A and Its Synthetic Derivatives
Source: Molecules. 2024 Jan 30;29(3):650. doi: 10.3390/molecules29030650 (PMC10856147; doi:10.3390/molecules29030650)
Supplement: Supplementary file 1 [file molecules-29-00650-s001.zip]

Archive with 1 entries (1 files):
- molecules-2829114-supplementary.pdf
